# Supplementary material for: ﻿Three new species of Carlosrosaea (Trimorphomycetaceae, Tremellales) from China
Source: MycoKeys. 2025 Jul 1;119:123–35. doi: 10.3897/mycokeys.119.151751 (PMC12238992; doi:10.3897/mycokeys.119.151751)
Supplement: XML Treatment for Carlosrosaea camelliae [file mycokeys.119.151751-treatment1.xml]

<!DOCTYPE tp:taxon-treatment
  PUBLIC "-//TaxonX//DTD Taxonomic Treatment Publishing DTD v0 20100105//EN" "tax-treatment-NSO.dtd">
<tp:taxon-treatment xmlns:tp="http://www.plazi.org/taxpub"><tp:treatment-meta><kwd-group><label>Taxon classification</label><kwd>
                <named-content content-type="kingdom">Fungi</named-content>
              </kwd><kwd>
                <named-content content-type="order">Tremellales</named-content>
              </kwd><kwd>
                <named-content content-type="family">Trimorphomycetaceae</named-content>
              </kwd></kwd-group><mixed-citation publication-type="journal"><person-group><name><surname>Gao</surname><given-names>Wan-Li</given-names></name><name><surname>Chai</surname><given-names>Chun-Yue</given-names></name><name><surname>Niu</surname><given-names>Qiu-Hong</given-names></name><name><surname>Hui</surname><given-names>Feng-Li</given-names></name></person-group><article-title>﻿Three new species of <italic><tp:taxon-name><tp:taxon-name-part taxon-name-part-type="genus" reg="Carlosrosaea">Carlosrosaea</tp:taxon-name-part></tp:taxon-name></italic> (<tp:taxon-name><tp:taxon-name-part taxon-name-part-type="family">Trimorphomycetaceae</tp:taxon-name-part></tp:taxon-name>, <tp:taxon-name><tp:taxon-name-part taxon-name-part-type="order">Tremellales</tp:taxon-name-part></tp:taxon-name>) from China</article-title><source>MycoKeys</source><day>01</day><month>07</month><year>2025</year><volume>119</volume><fpage>123</fpage><lpage>135</lpage><pub-id pub-id-type="doi">10.3897/mycokeys.119.151751</pub-id></mixed-citation></tp:treatment-meta><tp:nomenclature><label>﻿</label><tp:taxon-name>
              <object-id xmlns:xlink="http://www.w3.org/1999/xlink" content-type="arpha" xlink:type="simple">C658D22A-D4F9-5022-B700-E15739CE2A00</object-id>
              <tp:taxon-name-part taxon-name-part-type="genus" reg="Carlosrosaea">Carlosrosaea</tp:taxon-name-part>
              <tp:taxon-name-part taxon-name-part-type="species" reg="camelliae">camelliae</tp:taxon-name-part>
              <object-id xmlns:xlink="http://www.w3.org/1999/xlink" content-type="mycobank" xlink:type="simple">857758</object-id>
            </tp:taxon-name><tp:taxon-authority>W.L. Gao &amp; F.L. Hui</tp:taxon-authority><tp:taxon-status xmlns:xlink="http://www.w3.org/1999/xlink" xlink:type="simple">sp. nov.</tp:taxon-status><xref ref-type="fig" rid="F2">Fig. 2A, B</xref></tp:nomenclature><tp:treatment-sec sec-type="etymology" id="SECID0EPTAG"><title>Etymology.</title><p>The specific epithet <italic><tp:taxon-name><tp:taxon-name-part taxon-name-part-type="genus" reg="Carlosrosaea"/><tp:taxon-name-part taxon-name-part-type="species" reg="camelliae">camelliae</tp:taxon-name-part></tp:taxon-name></italic> refers to <italic><tp:taxon-name><tp:taxon-name-part taxon-name-part-type="genus" reg="Camellia">Camellia</tp:taxon-name-part></tp:taxon-name></italic>, the name of the genus of the plant from which the type species was collected.</p></tp:treatment-sec><tp:treatment-sec sec-type="material" id="SECID0EGUAG"><title>Type.</title><p>China• Fujian Prov.: Quanzhou City, Qingyuan Mountain, <named-content xmlns:xlink="http://www.w3.org/1999/xlink" content-type="dwc:verbatimCoordinates" xlink:type="simple"><named-content content-type="geo-json" specific-use="{&#34;type&#34;:&#34;Point&#34;,&#34;coordinates&#34;:[118.733333,25.116667]}" id="NCID0EPUAG" xlink:type="simple">25°7'N, 118°44'E</named-content></named-content>, in the phylloplane of <italic><tp:taxon-name><tp:taxon-name-part taxon-name-part-type="genus" reg="Camellia">Camellia</tp:taxon-name-part></tp:taxon-name></italic> sp., March 2022, W.T. Hu and S.B. Chu, NYNU 223230 (holotype CICC 33566<sup>T</sup>, preserved in a metabolically inactive state; culture ex-type PYCC 9958, preserved in a viable metabolically inactive state; GenBank: <ext-link xmlns:xlink="http://www.w3.org/1999/xlink" xlink:href="OP278681" ext-link-type="gen" xlink:type="simple">OP278681</ext-link>, <ext-link xmlns:xlink="http://www.w3.org/1999/xlink" xlink:href="OP278682" ext-link-type="gen" xlink:type="simple">OP278682</ext-link>).</p></tp:treatment-sec><tp:treatment-sec sec-type="description" id="SECID0EHVAG"><title>Description.</title><p>On <abbrev xmlns:xlink="http://www.w3.org/1999/xlink" xlink:title="yeast extract–malt extract" id="ABBRID0ENVAG" xlink:type="simple">YM</abbrev> agar after 7 days at 20 °C, the streak culture is white to pale-yellow, butyrous, smooth, and glossy, with an entire margin (Fig. <xref ref-type="fig" rid="F2">2A</xref>). After 3 days in <abbrev xmlns:xlink="http://www.w3.org/1999/xlink" xlink:title="yeast extract–malt extract" id="ABBRID0EVVAG" xlink:type="simple">YM</abbrev> broth at 20 °C, cells are ovoid, 2.1–4.0 × 2.6–4.9 μm, and single; budding is polar (Fig. <xref ref-type="fig" rid="F2">2B</xref>). After 1 month at 20 °C, a ring and sediment are present. In Dalmau plate culture on <abbrev xmlns:xlink="http://www.w3.org/1999/xlink" xlink:title="cornmeal agar" id="ABBRID0E4VAG" xlink:type="simple">CMA</abbrev>, pseudohyphae and hyphae are not formed. Sexual structures are not observed on <abbrev xmlns:xlink="http://www.w3.org/1999/xlink" xlink:title="potato dextrose agar" id="ABBRID0EBWAG" xlink:type="simple">PDA</abbrev>, <abbrev xmlns:xlink="http://www.w3.org/1999/xlink" xlink:title="cornmeal agar" id="ABBRID0EFWAG" xlink:type="simple">CMA</abbrev>, or V8 agar. Ballistoconidia are not produced. Glucose fermentation is absent. The following compounds are assimilated as sole carbon sources: glucose, sucrose, raffinose, melibiose, galactose, trehalose (weak), maltose (weak), melezitose, methyl-α-D-glucoside, cellobiose (weak), salicin (delayed and weak), L-sorbose, L-rhamnose (weak), D-xylose, L-arabinose (weak), D-arabinose, 5-keto-D-gluconate, D-ribose, glycerol (weak and delayed), erythritol, ribitol (delayed), galactitol, D-mannitol, D-glucitol, DL-lactate (delayed), succinate, citrate, D-gluconate, D-glucosamine (weak), N-acetyl-D-glucosamine, 2-keto-D-gluconate (weak), D-glucuronate (weak), and glucono-1,5-lactone. Inulin, lactose, methanol, ethanol, and myo-inositol are not assimilated. Nitrate, nitrite, ethylamine, L-lysine, and cadaverine are not assimilated as sole nitrogen sources. Maximum growth temperature is 30 °C. Growth on 50% (w/w) glucose-yeast extract agar is negative. Growth in vitamin-free medium is positive. Starch-like substances are not produced. Urease activity is positive. Diazonium Blue B reaction is positive.</p><fig id="F2" position="float" orientation="portrait"><object-id xmlns:xlink="http://www.w3.org/1999/xlink" content-type="doi" xlink:type="simple">10.3897/mycokeys.119.151751.figure2</object-id><object-id xmlns:xlink="http://www.w3.org/1999/xlink" content-type="arpha" xlink:type="simple">66DBEC72-5538-54D0-9B70-46F48FA573A3</object-id><label>Figure 2.</label><caption><p><italic><tp:taxon-name><tp:taxon-name-part taxon-name-part-type="genus" reg="Carlosrosaea">Carlosrosaea</tp:taxon-name-part><tp:taxon-name-part taxon-name-part-type="species" reg="camelliae">camelliae</tp:taxon-name-part></tp:taxon-name></italic> sp. nov. (NYNU 223230<sup>T</sup>). <bold>A</bold> Culture on <abbrev xmlns:xlink="http://www.w3.org/1999/xlink" xlink:title="yeast extract–malt extract" id="ABBRID0EAXAG" xlink:type="simple">YM</abbrev> agar at 20 °C after 7 d; <bold>B.</bold> Budding cells grown in <abbrev xmlns:xlink="http://www.w3.org/1999/xlink" xlink:title="yeast extract–malt extract" id="ABBRID0EGXAG" xlink:type="simple">YM</abbrev> broth at 20 °C after 3 d. <italic><tp:taxon-name><tp:taxon-name-part taxon-name-part-type="genus" reg="Carlosrosaea">Carlosrosaea</tp:taxon-name-part><tp:taxon-name-part taxon-name-part-type="species" reg="glechomae">glechomae</tp:taxon-name-part></tp:taxon-name></italic> sp. nov. (NYNU 2311170<sup>T</sup>); <bold>C.</bold> Culture on <abbrev xmlns:xlink="http://www.w3.org/1999/xlink" xlink:title="yeast extract–malt extract" id="ABBRID0EZXAG" xlink:type="simple">YM</abbrev> agar at 20 °C after 7 d; <bold>D.</bold> Budding cells in <abbrev xmlns:xlink="http://www.w3.org/1999/xlink" xlink:title="yeast extract–malt extract" id="ABBRID0E6XAG" xlink:type="simple">YM</abbrev> broth at 20 °C after 3 d. <italic><tp:taxon-name><tp:taxon-name-part taxon-name-part-type="genus" reg="Carlosrosaea">Carlosrosaea</tp:taxon-name-part><tp:taxon-name-part taxon-name-part-type="species" reg="wuzhiensis">wuzhiensis</tp:taxon-name-part></tp:taxon-name></italic> sp. nov. (NYNU 24841<sup>T</sup>); <bold>E.</bold> Culture on <abbrev xmlns:xlink="http://www.w3.org/1999/xlink" xlink:title="yeast extract–malt extract" id="ABBRID0ESYAG" xlink:type="simple">YM</abbrev> agar at 20 °C after 7 d; <bold>F.</bold> Budding cells grown in <abbrev xmlns:xlink="http://www.w3.org/1999/xlink" xlink:title="yeast extract–malt extract" id="ABBRID0EYYAG" xlink:type="simple">YM</abbrev> broth at 20 °C after 3 d. Scale bars: 10 μm.</p></caption><graphic xmlns:xlink="http://www.w3.org/1999/xlink" xlink:href="mycokeys-119-123-g002.jpg" position="float" orientation="portrait" xlink:type="simple" id="oo_1364591.jpg"><uri content-type="original_file" xlink:type="simple">https://binary.pensoft.net/fig/1364591</uri></graphic></fig></tp:treatment-sec><tp:treatment-sec sec-type="Additional strain examined" id="SECID0EBZAG"><title>Additional strain examined.</title><p>China• Fujian Prov.: Quanzhou City, Qingyuan Mountain, <named-content xmlns:xlink="http://www.w3.org/1999/xlink" content-type="dwc:verbatimCoordinates" xlink:type="simple"><named-content content-type="geo-json" specific-use="{&#34;type&#34;:&#34;Point&#34;,&#34;coordinates&#34;:[118.733333,25.116667]}" id="NCID0EKZAG" xlink:type="simple">25°7'N, 118°44'E</named-content></named-content>, in the phylloplane of <italic><tp:taxon-name><tp:taxon-name-part taxon-name-part-type="genus" reg="Camellia">Camellia</tp:taxon-name-part></tp:taxon-name></italic> sp., March 2022, W.T. Hu and S.B. Chu, NYNU 223212.</p></tp:treatment-sec><tp:treatment-sec sec-type="notes" id="SECID0EWZAG"><title>Note.</title><p><italic><tp:taxon-name><tp:taxon-name-part taxon-name-part-type="genus" reg="Carlosrosaea">C.</tp:taxon-name-part><tp:taxon-name-part taxon-name-part-type="species" reg="camelliae">camelliae</tp:taxon-name-part></tp:taxon-name></italic> sp. nov. is phylogenetically closely related to <italic><tp:taxon-name><tp:taxon-name-part taxon-name-part-type="genus" reg="Carlosrosaea">C.</tp:taxon-name-part><tp:taxon-name-part taxon-name-part-type="species" reg="glechomae">glechomae</tp:taxon-name-part></tp:taxon-name></italic> sp. nov., which is also described in this study, but they exhibit clear morphological and physiological differences (Table <xref ref-type="table" rid="T2">2</xref>). Colonies of <italic><tp:taxon-name><tp:taxon-name-part taxon-name-part-type="genus" reg="Carlosrosaea">C.</tp:taxon-name-part><tp:taxon-name-part taxon-name-part-type="species" reg="camelliae">camelliae</tp:taxon-name-part></tp:taxon-name></italic> sp. nov. are white to pale yellow on <abbrev xmlns:xlink="http://www.w3.org/1999/xlink" xlink:title="yeast extract–malt extract" id="ABBRID0EB2AG" xlink:type="simple">YM</abbrev> agar, whereas those of <italic><tp:taxon-name><tp:taxon-name-part taxon-name-part-type="genus" reg="Carlosrosaea">C.</tp:taxon-name-part><tp:taxon-name-part taxon-name-part-type="species" reg="glechomae">glechomae</tp:taxon-name-part></tp:taxon-name></italic> sp. nov. are white to cream-colored. <italic><tp:taxon-name><tp:taxon-name-part taxon-name-part-type="genus" reg="Carlosrosaea">C.</tp:taxon-name-part><tp:taxon-name-part taxon-name-part-type="species" reg="camelliae">camelliae</tp:taxon-name-part></tp:taxon-name></italic> sp. nov. produces ovoid cells, while <italic><tp:taxon-name><tp:taxon-name-part taxon-name-part-type="genus" reg="Carlosrosaea">C.</tp:taxon-name-part><tp:taxon-name-part taxon-name-part-type="species" reg="glechomae">glechomae</tp:taxon-name-part></tp:taxon-name></italic> sp. nov. forms cylindrical cells. In addition, the cells of <italic><tp:taxon-name><tp:taxon-name-part taxon-name-part-type="genus" reg="Carlosrosaea">C.</tp:taxon-name-part><tp:taxon-name-part taxon-name-part-type="species" reg="camelliae">camelliae</tp:taxon-name-part></tp:taxon-name></italic> sp. nov. are shorter (2.6–4.9 μm) compared to those of <italic><tp:taxon-name><tp:taxon-name-part taxon-name-part-type="genus" reg="Carlosrosaea">C.</tp:taxon-name-part><tp:taxon-name-part taxon-name-part-type="species" reg="glechomae">glechomae</tp:taxon-name-part></tp:taxon-name></italic> sp. nov. (3.3–15 μm). Physiologically, <italic><tp:taxon-name><tp:taxon-name-part taxon-name-part-type="genus" reg="Carlosrosaea">C.</tp:taxon-name-part><tp:taxon-name-part taxon-name-part-type="species" reg="camelliae">camelliae</tp:taxon-name-part></tp:taxon-name></italic> sp. nov. differs from <italic><tp:taxon-name><tp:taxon-name-part taxon-name-part-type="genus" reg="Carlosrosaea">C.</tp:taxon-name-part><tp:taxon-name-part taxon-name-part-type="species" reg="glechomae">glechomae</tp:taxon-name-part></tp:taxon-name></italic> sp. nov. by its inability to assimilate inulin, lactose, myo-inositol, nitrate, and L-lysine, and its ability to assimilate glycerol and erythritol.</p><table-wrap id="T2" position="float" orientation="portrait"><label>Table 2.</label><caption><p>Physiological and biochemical characteristics that differ between the new species and closely related species.</p></caption><table id="TID0EIZBG" rules="all"><tbody><tr><th rowspan="1" colspan="1">Characteristics</th><th rowspan="1" colspan="1">
                      <italic>
                        <tp:taxon-name><tp:taxon-name-part taxon-name-part-type="genus" reg="Carlosrosaea">C.</tp:taxon-name-part><tp:taxon-name-part taxon-name-part-type="species" reg="wuzhiensis">wuzhiensis</tp:taxon-name-part></tp:taxon-name>
                      </italic>
                    </th><th rowspan="1" colspan="1"><italic><tp:taxon-name><tp:taxon-name-part taxon-name-part-type="genus" reg="Carlosrosaea">C.</tp:taxon-name-part><tp:taxon-name-part taxon-name-part-type="species" reg="yunnanensis">yunnanensis</tp:taxon-name-part></tp:taxon-name></italic>*</th><th rowspan="1" colspan="1">
                      <italic>
                        <tp:taxon-name><tp:taxon-name-part taxon-name-part-type="genus" reg="Carlosrosaea">C.</tp:taxon-name-part><tp:taxon-name-part taxon-name-part-type="species" reg="camelliae">camelliae</tp:taxon-name-part></tp:taxon-name>
                      </italic>
                    </th><th rowspan="1" colspan="1">
                      <italic>
                        <tp:taxon-name><tp:taxon-name-part taxon-name-part-type="genus" reg="Carlosrosaea">C.</tp:taxon-name-part><tp:taxon-name-part taxon-name-part-type="species" reg="glechomae">glechomae</tp:taxon-name-part></tp:taxon-name>
                      </italic>
                    </th></tr><tr><td rowspan="1" colspan="5">Carbon assimilation</td></tr><tr><td rowspan="1" colspan="1">Inulin</td><td rowspan="1" colspan="1">–</td><td rowspan="1" colspan="1">+</td><td rowspan="1" colspan="1">–</td><td rowspan="1" colspan="1">w</td></tr><tr><td rowspan="1" colspan="1">Lactose</td><td rowspan="1" colspan="1">d/w</td><td rowspan="1" colspan="1">l/w</td><td rowspan="1" colspan="1">–</td><td rowspan="1" colspan="1">w</td></tr><tr><td rowspan="1" colspan="1">Cellobiose</td><td rowspan="1" colspan="1">+</td><td rowspan="1" colspan="1">–</td><td rowspan="1" colspan="1">w</td><td rowspan="1" colspan="1">+</td></tr><tr><td rowspan="1" colspan="1">L-Sorbose</td><td rowspan="1" colspan="1">d/w</td><td rowspan="1" colspan="1">–</td><td rowspan="1" colspan="1">+</td><td rowspan="1" colspan="1">d</td></tr><tr><td rowspan="1" colspan="1">D-Arabinose</td><td rowspan="1" colspan="1">+</td><td rowspan="1" colspan="1">–</td><td rowspan="1" colspan="1">+</td><td rowspan="1" colspan="1">+</td></tr><tr><td rowspan="1" colspan="1">Glycerol</td><td rowspan="1" colspan="1">d/w</td><td rowspan="1" colspan="1">–</td><td rowspan="1" colspan="1">d/w</td><td rowspan="1" colspan="1">–</td></tr><tr><td rowspan="1" colspan="1">Erythritol</td><td rowspan="1" colspan="1">–</td><td rowspan="1" colspan="1">w</td><td rowspan="1" colspan="1">+</td><td rowspan="1" colspan="1">–</td></tr><tr><td rowspan="1" colspan="1">Galactitol</td><td rowspan="1" colspan="1">d/w</td><td rowspan="1" colspan="1">–</td><td rowspan="1" colspan="1">+</td><td rowspan="1" colspan="1">w</td></tr><tr><td rowspan="1" colspan="1">Myo-inositol</td><td rowspan="1" colspan="1">d/w</td><td rowspan="1" colspan="1">+</td><td rowspan="1" colspan="1">–</td><td rowspan="1" colspan="1">d/w</td></tr><tr><td rowspan="1" colspan="1">Citrate</td><td rowspan="1" colspan="1">+</td><td rowspan="1" colspan="1">–</td><td rowspan="1" colspan="1">+</td><td rowspan="1" colspan="1">+</td></tr><tr><td rowspan="1" colspan="5">Nitrogen assimilation</td></tr><tr><td rowspan="1" colspan="1">Nitrate</td><td rowspan="1" colspan="1">d/w</td><td rowspan="1" colspan="1">+</td><td rowspan="1" colspan="1">–</td><td rowspan="1" colspan="1">d/w</td></tr><tr><td rowspan="1" colspan="1">L-Lysine</td><td rowspan="1" colspan="1">+</td><td rowspan="1" colspan="1">+</td><td rowspan="1" colspan="1">–</td><td rowspan="1" colspan="1">+</td></tr><tr><td rowspan="1" colspan="1">Cadaverine</td><td rowspan="1" colspan="1">–</td><td rowspan="1" colspan="1">+</td><td rowspan="1" colspan="1">–</td><td rowspan="1" colspan="1">–</td></tr><tr><td rowspan="1" colspan="5">Growth tests</td></tr><tr><td rowspan="1" colspan="1">Growth in vitamin-free medium</td><td rowspan="1" colspan="1">+</td><td rowspan="1" colspan="1">–</td><td rowspan="1" colspan="1">+</td><td rowspan="1" colspan="1">+</td></tr><tr><td rowspan="1" colspan="1">Growth at 25 °C</td><td rowspan="1" colspan="1">+</td><td rowspan="1" colspan="1">–</td><td rowspan="1" colspan="1">+</td><td rowspan="1" colspan="1">+</td></tr></tbody></table><table-wrap-foot><fn><p>Note. + positive reaction; – negative reaction; d, delayed positive; l, latently positive; w, weakly positive. All data from this study, except* which were obtained from the original description (<xref ref-type="bibr" rid="B8">Jiang et al. 2024</xref>).</p></fn></table-wrap-foot></table-wrap></tp:treatment-sec><ref-list><ref id="B8"><mixed-citation xmlns:xlink="http://www.w3.org/1999/xlink" xlink:type="simple"><person-group><name name-style="western"><surname>Jiang</surname><given-names>YL</given-names></name><name name-style="western"><surname>Bao</surname><given-names>WJ</given-names></name><name name-style="western"><surname>Liu</surname><given-names>F</given-names></name><name name-style="western"><surname>Wang</surname><given-names>GS</given-names></name><name name-style="western"><surname>Yurkov</surname><given-names>AM</given-names></name><name name-style="western"><surname>Ma</surname><given-names>Q</given-names></name><name name-style="western"><surname>Hu</surname><given-names>ZD</given-names></name><name name-style="western"><surname>Chen</surname><given-names>XH</given-names></name><name name-style="western"><surname>Zhao</surname><given-names>WN</given-names></name><name name-style="western"><surname>Li</surname><given-names>AH</given-names></name><name name-style="western"><surname>Wang</surname><given-names>QM</given-names></name></person-group> (<year>2024</year>) <article-title>Proposal of one new family, seven new genera and seventy new basidiomycetous yeast species mostly isolated from Tibet and Yunnan provinces, China.</article-title><source>Studies in Mycology</source><volume>109</volume>: <fpage>57</fpage>–<lpage>153</lpage>. <ext-link xlink:href="10.3114/sim.2024.109.02" ext-link-type="doi" xlink:type="simple">https://doi.org/10.3114/sim.2024.109.02</ext-link></mixed-citation></ref></ref-list></tp:taxon-treatment>
