# Supplementary material for: ﻿Three new species of Carlosrosaea (Trimorphomycetaceae, Tremellales) from China
Source: MycoKeys. 2025 Jul 1;119:123–35. doi: 10.3897/mycokeys.119.151751 (PMC12238992; doi:10.3897/mycokeys.119.151751)
Supplement: XML Treatment for Carlosrosaea glechomae [file mycokeys.119.151751-treatment2.xml]

<!DOCTYPE tp:taxon-treatment
  PUBLIC "-//TaxonX//DTD Taxonomic Treatment Publishing DTD v0 20100105//EN" "tax-treatment-NSO.dtd">
<tp:taxon-treatment xmlns:tp="http://www.plazi.org/taxpub"><tp:treatment-meta><kwd-group><label>Taxon classification</label><kwd>
                <named-content content-type="kingdom">Fungi</named-content>
              </kwd><kwd>
                <named-content content-type="order">Tremellales</named-content>
              </kwd><kwd>
                <named-content content-type="family">Trimorphomycetaceae</named-content>
              </kwd></kwd-group><mixed-citation publication-type="journal"><person-group><name><surname>Gao</surname><given-names>Wan-Li</given-names></name><name><surname>Chai</surname><given-names>Chun-Yue</given-names></name><name><surname>Niu</surname><given-names>Qiu-Hong</given-names></name><name><surname>Hui</surname><given-names>Feng-Li</given-names></name></person-group><article-title>﻿Three new species of <italic><tp:taxon-name><tp:taxon-name-part taxon-name-part-type="genus" reg="Carlosrosaea">Carlosrosaea</tp:taxon-name-part></tp:taxon-name></italic> (<tp:taxon-name><tp:taxon-name-part taxon-name-part-type="family">Trimorphomycetaceae</tp:taxon-name-part></tp:taxon-name>, <tp:taxon-name><tp:taxon-name-part taxon-name-part-type="order">Tremellales</tp:taxon-name-part></tp:taxon-name>) from China</article-title><source>MycoKeys</source><day>01</day><month>07</month><year>2025</year><volume>119</volume><fpage>123</fpage><lpage>135</lpage><pub-id pub-id-type="doi">10.3897/mycokeys.119.151751</pub-id></mixed-citation></tp:treatment-meta><tp:nomenclature><label>﻿</label><tp:taxon-name>
              <object-id xmlns:xlink="http://www.w3.org/1999/xlink" content-type="arpha" xlink:type="simple">A480DBCE-2149-5E8F-A773-C6DA74570F30</object-id>
              <tp:taxon-name-part taxon-name-part-type="genus" reg="Carlosrosaea">Carlosrosaea</tp:taxon-name-part>
              <tp:taxon-name-part taxon-name-part-type="species" reg="glechomae">glechomae</tp:taxon-name-part>
              <object-id xmlns:xlink="http://www.w3.org/1999/xlink" content-type="mycobank" xlink:type="simple">857759</object-id>
            </tp:taxon-name><tp:taxon-authority>W.L. Gao &amp; F.L. Hui</tp:taxon-authority><tp:taxon-status xmlns:xlink="http://www.w3.org/1999/xlink" xlink:type="simple">sp. nov.</tp:taxon-status><xref ref-type="fig" rid="F2">Fig. 2C, D</xref></tp:nomenclature><tp:treatment-sec sec-type="etymology" id="SECID0EQJBG"><title>Etymology.</title><p>The specific epithet “<italic><tp:taxon-name><tp:taxon-name-part taxon-name-part-type="genus" reg="Carlosrosaea"/><tp:taxon-name-part taxon-name-part-type="species" reg="glechomae">glechomae</tp:taxon-name-part></tp:taxon-name></italic>” refers to <italic><tp:taxon-name><tp:taxon-name-part taxon-name-part-type="genus" reg="Glechoma">Glechoma</tp:taxon-name-part></tp:taxon-name></italic>, the name of the genus of the plant from which the type species was collected.</p></tp:treatment-sec><tp:treatment-sec sec-type="material" id="SECID0EHKBG"><title>Type.</title><p>China• Henan Prov.: Xixia Co., Funiu Mountain, <named-content xmlns:xlink="http://www.w3.org/1999/xlink" content-type="dwc:verbatimCoordinates" xlink:type="simple"><named-content content-type="geo-json" specific-use="{&#34;type&#34;:&#34;Point&#34;,&#34;coordinates&#34;:[113.500000,32.750000]}" id="NCID0EQKBG" xlink:type="simple">32°45'N, 113°30'E</named-content></named-content>, in the phylloplane of <italic><tp:taxon-name><tp:taxon-name-part taxon-name-part-type="genus" reg="Glechoma">Glechoma</tp:taxon-name-part><tp:taxon-name-part taxon-name-part-type="species" reg="longituba">longituba</tp:taxon-name-part></tp:taxon-name></italic> (Nakai) Kuprian, Oct 2023, S. Liu &amp; Y.Z. Qiao, NYNU 2311170 (holotype CICC 33632<sup>T</sup>, preserved in a metabolically inactive state; culture ex-type PYCC 9998, preserved in a viable metabolically inactive state; GenBank: <ext-link xmlns:xlink="http://www.w3.org/1999/xlink" xlink:href="PP049020" ext-link-type="gen" xlink:type="simple">PP049020</ext-link>, <ext-link xmlns:xlink="http://www.w3.org/1999/xlink" xlink:href="PP033670" ext-link-type="gen" xlink:type="simple">PP033670</ext-link>).</p></tp:treatment-sec><tp:treatment-sec sec-type="description" id="SECID0EMLBG"><title>Description.</title><p>On <abbrev xmlns:xlink="http://www.w3.org/1999/xlink" xlink:title="yeast extract–malt extract" id="ABBRID0ESLBG" xlink:type="simple">YM</abbrev> agar after 7 days at 20 °C, the streak culture is white-cream, butyrous, smooth, and glossy, with an entire margin (Fig. <xref ref-type="fig" rid="F2">2C</xref>). After 3 days in <abbrev xmlns:xlink="http://www.w3.org/1999/xlink" xlink:title="yeast extract–malt extract" id="ABBRID0E1LBG" xlink:type="simple">YM</abbrev> broth at 20 °C, cells are cylindrical, 2.6–5.7 × 3.3–15 μm, and single; budding is polar (Fig. <xref ref-type="fig" rid="F2">2D</xref>). After 1 month at 20 °C, a ring and sediment are present. In Dalmau plate culture on <abbrev xmlns:xlink="http://www.w3.org/1999/xlink" xlink:title="cornmeal agar" id="ABBRID0ECMBG" xlink:type="simple">CMA</abbrev>, pseudohyphae and hyphae are not formed. Sexual structures are not observed on <abbrev xmlns:xlink="http://www.w3.org/1999/xlink" xlink:title="potato dextrose agar" id="ABBRID0EGMBG" xlink:type="simple">PDA</abbrev>, <abbrev xmlns:xlink="http://www.w3.org/1999/xlink" xlink:title="cornmeal agar" id="ABBRID0EKMBG" xlink:type="simple">CMA</abbrev>, or V8 agar. Ballistoconidia are not produced. Glucose fermentation is absent. The following compounds are assimilated as sole carbon sources: glucose, inulin (weak), sucrose, raffinose, melibiose, galactose, lactose (weak), trehalose, maltose (weak), melezitose, methyl-α-D-glucoside (weak), cellobiose, salicin (weak), L-sorbose (delayed), L-rhamnose (weak), D-xylose, L-arabinose (weak), D-arabinose, 5-keto-D-gluconate, D-ribose, ribitol, galactitol (weak), D-mannitol (weak), D-glucitol, myo-inositol (delayed and weak), succinate, citrate, D-gluconate (weak), D-glucosamine (weak), N-acetyl-D-glucosamine (weak), 2-keto-D-gluconate (weak), D-glucuronate (weak), and glucono-1,5-lactone. Methanol, ethanol, glycerol, erythritol, and DL-lactate are not assimilated. Nitrate (delayed and weak), nitrite (delayed and weak), and L-lysine are assimilated as sole nitrogen sources. Ethylamine and cadaverine are not assimilated. Maximum growth temperature is 30 °C. Growth on 50% (w/w) glucose-yeast extract agar is negative. Growth in vitamin-free medium is positive. Starch-like substances are not produced. Urease activity is positive. Diazonium Blue B reaction is positive.</p></tp:treatment-sec><tp:treatment-sec sec-type="Additional strain examined" id="SECID0EOMBG"><title>Additional strain examined.</title><p>China• Guizhou Prov.: Pingtang county, Sifangjing village, <named-content xmlns:xlink="http://www.w3.org/1999/xlink" content-type="dwc:verbatimCoordinates" xlink:type="simple"><named-content content-type="geo-json" specific-use="{&#34;type&#34;:&#34;Point&#34;,&#34;coordinates&#34;:[107.033333,25.116667]}" id="NCID0EXMBG" xlink:type="simple">25°7'N, 107°2'E</named-content></named-content>, in the phylloplane of <italic><tp:taxon-name><tp:taxon-name-part taxon-name-part-type="genus" reg="Distylium">Distylium</tp:taxon-name-part><tp:taxon-name-part taxon-name-part-type="species" reg="racemosum">racemosum</tp:taxon-name-part></tp:taxon-name></italic> Sieb. et Zucc, Feb 2023, D. Lu, NYNU 232184.</p></tp:treatment-sec><tp:treatment-sec><!--Section generated to contain objects referenced in tp:taxon-treatment.--><fig id="F2" position="float" orientation="portrait"><object-id xmlns:xlink="http://www.w3.org/1999/xlink" content-type="doi" xlink:type="simple">10.3897/mycokeys.119.151751.figure2</object-id><object-id xmlns:xlink="http://www.w3.org/1999/xlink" content-type="arpha" xlink:type="simple">66DBEC72-5538-54D0-9B70-46F48FA573A3</object-id><label>Figure 2.</label><caption><p><italic><tp:taxon-name><tp:taxon-name-part taxon-name-part-type="genus" reg="Carlosrosaea">Carlosrosaea</tp:taxon-name-part><tp:taxon-name-part taxon-name-part-type="species" reg="camelliae">camelliae</tp:taxon-name-part></tp:taxon-name></italic> sp. nov. (NYNU 223230<sup>T</sup>). <bold>A</bold> Culture on <abbrev xmlns:xlink="http://www.w3.org/1999/xlink" xlink:title="yeast extract–malt extract" id="ABBRID0EAXAG" xlink:type="simple">YM</abbrev> agar at 20 °C after 7 d; <bold>B.</bold> Budding cells grown in <abbrev xmlns:xlink="http://www.w3.org/1999/xlink" xlink:title="yeast extract–malt extract" id="ABBRID0EGXAG" xlink:type="simple">YM</abbrev> broth at 20 °C after 3 d. <italic><tp:taxon-name><tp:taxon-name-part taxon-name-part-type="genus" reg="Carlosrosaea">Carlosrosaea</tp:taxon-name-part><tp:taxon-name-part taxon-name-part-type="species" reg="glechomae">glechomae</tp:taxon-name-part></tp:taxon-name></italic> sp. nov. (NYNU 2311170<sup>T</sup>); <bold>C.</bold> Culture on <abbrev xmlns:xlink="http://www.w3.org/1999/xlink" xlink:title="yeast extract–malt extract" id="ABBRID0EZXAG" xlink:type="simple">YM</abbrev> agar at 20 °C after 7 d; <bold>D.</bold> Budding cells in <abbrev xmlns:xlink="http://www.w3.org/1999/xlink" xlink:title="yeast extract–malt extract" id="ABBRID0E6XAG" xlink:type="simple">YM</abbrev> broth at 20 °C after 3 d. <italic><tp:taxon-name><tp:taxon-name-part taxon-name-part-type="genus" reg="Carlosrosaea">Carlosrosaea</tp:taxon-name-part><tp:taxon-name-part taxon-name-part-type="species" reg="wuzhiensis">wuzhiensis</tp:taxon-name-part></tp:taxon-name></italic> sp. nov. (NYNU 24841<sup>T</sup>); <bold>E.</bold> Culture on <abbrev xmlns:xlink="http://www.w3.org/1999/xlink" xlink:title="yeast extract–malt extract" id="ABBRID0ESYAG" xlink:type="simple">YM</abbrev> agar at 20 °C after 7 d; <bold>F.</bold> Budding cells grown in <abbrev xmlns:xlink="http://www.w3.org/1999/xlink" xlink:title="yeast extract–malt extract" id="ABBRID0EYYAG" xlink:type="simple">YM</abbrev> broth at 20 °C after 3 d. Scale bars: 10 μm.</p></caption><graphic xmlns:xlink="http://www.w3.org/1999/xlink" xlink:href="mycokeys-119-123-g002.jpg" position="float" orientation="portrait" xlink:type="simple" id="oo_1364591.jpg"><uri content-type="original_file" xlink:type="simple">https://binary.pensoft.net/fig/1364591</uri></graphic></fig></tp:treatment-sec></tp:taxon-treatment>
