# Supplementary material for: ﻿Three new species of Carlosrosaea (Trimorphomycetaceae, Tremellales) from China
Source: MycoKeys. 2025 Jul 1;119:123–35. doi: 10.3897/mycokeys.119.151751 (PMC12238992; doi:10.3897/mycokeys.119.151751)
Supplement: XML Treatment for Carlosrosaea wuzhiensis [file mycokeys.119.151751-treatment3.xml]

<!DOCTYPE tp:taxon-treatment
  PUBLIC "-//TaxonX//DTD Taxonomic Treatment Publishing DTD v0 20100105//EN" "tax-treatment-NSO.dtd">
<tp:taxon-treatment xmlns:tp="http://www.plazi.org/taxpub"><tp:treatment-meta><kwd-group><label>Taxon classification</label><kwd>
                <named-content content-type="kingdom">Fungi</named-content>
              </kwd><kwd>
                <named-content content-type="order">Tremellales</named-content>
              </kwd><kwd>
                <named-content content-type="family">Trimorphomycetaceae</named-content>
              </kwd></kwd-group><mixed-citation publication-type="journal"><person-group><name><surname>Gao</surname><given-names>Wan-Li</given-names></name><name><surname>Chai</surname><given-names>Chun-Yue</given-names></name><name><surname>Niu</surname><given-names>Qiu-Hong</given-names></name><name><surname>Hui</surname><given-names>Feng-Li</given-names></name></person-group><article-title>﻿Three new species of <italic><tp:taxon-name><tp:taxon-name-part taxon-name-part-type="genus" reg="Carlosrosaea">Carlosrosaea</tp:taxon-name-part></tp:taxon-name></italic> (<tp:taxon-name><tp:taxon-name-part taxon-name-part-type="family">Trimorphomycetaceae</tp:taxon-name-part></tp:taxon-name>, <tp:taxon-name><tp:taxon-name-part taxon-name-part-type="order">Tremellales</tp:taxon-name-part></tp:taxon-name>) from China</article-title><source>MycoKeys</source><day>01</day><month>07</month><year>2025</year><volume>119</volume><fpage>123</fpage><lpage>135</lpage><pub-id pub-id-type="doi">10.3897/mycokeys.119.151751</pub-id></mixed-citation></tp:treatment-meta><tp:nomenclature><label>﻿</label><tp:taxon-name>
              <object-id xmlns:xlink="http://www.w3.org/1999/xlink" content-type="arpha" xlink:type="simple">DA037D52-6CD7-56A4-A0FA-5629BBCCF230</object-id>
              <tp:taxon-name-part taxon-name-part-type="genus" reg="Carlosrosaea">Carlosrosaea</tp:taxon-name-part>
              <tp:taxon-name-part taxon-name-part-type="species" reg="wuzhiensis">wuzhiensis</tp:taxon-name-part>
              <object-id xmlns:xlink="http://www.w3.org/1999/xlink" content-type="mycobank" xlink:type="simple">857760</object-id>
            </tp:taxon-name><tp:taxon-authority>W.L. Gao &amp; F.L. Hui</tp:taxon-authority><tp:taxon-status xmlns:xlink="http://www.w3.org/1999/xlink" xlink:type="simple">sp. nov.</tp:taxon-status><xref ref-type="fig" rid="F2">Fig. 2E, F</xref></tp:nomenclature><tp:treatment-sec sec-type="etymology" id="SECID0EVOBG"><title>Etymology.</title><p>The specific epithet “<italic><tp:taxon-name><tp:taxon-name-part taxon-name-part-type="genus" reg="Carlosrosaea"/><tp:taxon-name-part taxon-name-part-type="species" reg="wuzhiensis">wuzhiensis</tp:taxon-name-part></tp:taxon-name></italic>” refers to the geographic origin of the type strain of the species, Wuzhi Mountain.</p></tp:treatment-sec><tp:treatment-sec sec-type="material" id="SECID0EFPBG"><title>Type.</title><p>China• Hainan Prov.: Sanya City, Wuzhi Mountain, <named-content xmlns:xlink="http://www.w3.org/1999/xlink" content-type="dwc:verbatimCoordinates" xlink:type="simple"><named-content content-type="geo-json" specific-use="{&#34;type&#34;:&#34;Point&#34;,&#34;coordinates&#34;:[113.500000,32.750000]}" id="NCID0EOPBG" xlink:type="simple">32°45'N, 113°30'E</named-content></named-content>, in the phylloplane of <italic><tp:taxon-name><tp:taxon-name-part taxon-name-part-type="genus" reg="Glochidion">Glochidion</tp:taxon-name-part><tp:taxon-name-part taxon-name-part-type="species" reg="zeylanicum">zeylanicum</tp:taxon-name-part></tp:taxon-name></italic> (Gaertn.) A. Juss, 15 Aug 2024, S.L. Lv, NYNU 24841 (holotype GDMCC 2.526<sup>T</sup>, preserved in a metabolically inactive state; culture ex-type PYCC 10136, preserved in a viable metabolically inactive state; GenBank: <ext-link xmlns:xlink="http://www.w3.org/1999/xlink" xlink:href="PQ568987" ext-link-type="gen" xlink:type="simple">PQ568987</ext-link>, <ext-link xmlns:xlink="http://www.w3.org/1999/xlink" xlink:href="PQ568982" ext-link-type="gen" xlink:type="simple">PQ568982</ext-link>).</p></tp:treatment-sec><tp:treatment-sec sec-type="description" id="SECID0EKQBG"><title>Description.</title><p>On <abbrev xmlns:xlink="http://www.w3.org/1999/xlink" xlink:title="yeast extract–malt extract" id="ABBRID0EQQBG" xlink:type="simple">YM</abbrev> agar after 7 days at 20 °C, the streak culture is pale-yellow, butyrous, smooth, and glossy, with an entire margin (Fig. <xref ref-type="fig" rid="F2">2E</xref>). After 3 days in <abbrev xmlns:xlink="http://www.w3.org/1999/xlink" xlink:title="yeast extract–malt extract" id="ABBRID0EYQBG" xlink:type="simple">YM</abbrev> broth at 20 °C, cells are ovoid and ellipsoidal, 2.4–3.8 × 3.8–6.9 μm, and single; budding is polar (Fig. <xref ref-type="fig" rid="F2">2F</xref>). After 1 month at 20 °C, a ring and sediment are present. In Dalmau plate culture on <abbrev xmlns:xlink="http://www.w3.org/1999/xlink" xlink:title="cornmeal agar" id="ABBRID0EARBG" xlink:type="simple">CMA</abbrev>, pseudohyphae and hyphae are not formed. Sexual structures are not observed on <abbrev xmlns:xlink="http://www.w3.org/1999/xlink" xlink:title="potato dextrose agar" id="ABBRID0EERBG" xlink:type="simple">PDA</abbrev>, <abbrev xmlns:xlink="http://www.w3.org/1999/xlink" xlink:title="cornmeal agar" id="ABBRID0EIRBG" xlink:type="simple">CMA</abbrev>, or V8 agar. Ballistoconidia are not produced. Glucose fermentation is absent. The following compounds are assimilated as sole carbon sources: glucose, sucrose (weak), raffinose, melibiose (weak), galactose (weak), lactose (delayed and weak), trehalose (weak), maltose (weak), melezitose (weak), methyl-α-D-glucoside (delayed and weak), cellobiose, salicin (weak), L-sorbose (delayed and weak), L-rhamnose (delayed and weak), D-xylose (weak), L-arabinose, D-arabinose, 5-keto-D-gluconate, D-ribose (weak), glycerol (delayed and weak), ribitol, galactitol (delayed and weak), D-mannitol (delayed and weak), D-glucitol (delayed), myo-inositol (delayed and weak), DL-lactate (delayed and weak), succinate (weak), citrate, D-gluconate (weak), D-glucosamine (delayed and weak), N-acetyl-D-glucosamine (weak), 2-keto-D-gluconate (delayed and weak), D-glucuronate (weak), and glucono-1,5-lactone. Inulin, methanol, ethanol, and erythritol are not assimilated. Nitrate (delayed and weak), nitrite (delayed and weak), and L-lysine are assimilated as sole nitrogen sources. Ethylamine and cadaverine are not assimilated. Maximum growth temperature is 30 °C. Growth on 50% (w/w) glucose-yeast extract agar is negative. Growth in vitamin-free medium is positive. Starch-like substances are not produced. Urease activity is positive. Diazonium Blue B reaction is positive.</p></tp:treatment-sec><tp:treatment-sec sec-type="Additional strain examined" id="SECID0EMRBG"><title>Additional strain examined.</title><p>China• Hainan Prov.: Sanya City, Wuzhi Mountain, <named-content xmlns:xlink="http://www.w3.org/1999/xlink" content-type="dwc:verbatimCoordinates" xlink:type="simple"><named-content content-type="geo-json" specific-use="{&#34;type&#34;:&#34;Point&#34;,&#34;coordinates&#34;:[113.500000,32.750000]}" id="NCID0EVRBG" xlink:type="simple">32°45'N, 113°30'E</named-content></named-content>, in the phylloplane of <italic><tp:taxon-name><tp:taxon-name-part taxon-name-part-type="genus" reg="Glochidion">Glochidion</tp:taxon-name-part><tp:taxon-name-part taxon-name-part-type="species" reg="zeylanicum">zeylanicum</tp:taxon-name-part></tp:taxon-name></italic>, 15 Aug 2024, S.L. Lv, NYNU 248116.</p></tp:treatment-sec><tp:treatment-sec sec-type="notes" id="SECID0EFSBG"><title>Note.</title><p>Phylogenetic analyses indicate that the closest known species to <italic><tp:taxon-name><tp:taxon-name-part taxon-name-part-type="genus" reg="Carlosrosaea">C.</tp:taxon-name-part><tp:taxon-name-part taxon-name-part-type="species" reg="wuzhiensis">wuzhiensis</tp:taxon-name-part></tp:taxon-name></italic> sp. nov. is <italic><tp:taxon-name><tp:taxon-name-part taxon-name-part-type="genus" reg="Carlosrosaea">C.</tp:taxon-name-part><tp:taxon-name-part taxon-name-part-type="species" reg="yunnanensis">yunnanensis</tp:taxon-name-part></tp:taxon-name></italic>. Both form pale-yellow colonies and produce ovoid to ellipsoidal cells. However, <italic><tp:taxon-name><tp:taxon-name-part taxon-name-part-type="genus" reg="Carlosrosaea">C.</tp:taxon-name-part><tp:taxon-name-part taxon-name-part-type="species" reg="wuzhiensis">wuzhiensis</tp:taxon-name-part></tp:taxon-name></italic> can be distinguished from <italic><tp:taxon-name><tp:taxon-name-part taxon-name-part-type="genus" reg="Carlosrosaea">C.</tp:taxon-name-part><tp:taxon-name-part taxon-name-part-type="species" reg="yunnanensis">yunnanensis</tp:taxon-name-part></tp:taxon-name></italic> by its ability to assimilate cellobiose, L-sorbose, D-arabinose, glycerol, galactitol, and citrate, and its inability to assimilate inulin and erythritol. Additionally, <italic><tp:taxon-name><tp:taxon-name-part taxon-name-part-type="genus" reg="Carlosrosaea">C.</tp:taxon-name-part><tp:taxon-name-part taxon-name-part-type="species" reg="wuzhiensis">wuzhiensis</tp:taxon-name-part></tp:taxon-name></italic> can grow in a vitamin-free medium and at 25 °C, whereas <italic><tp:taxon-name><tp:taxon-name-part taxon-name-part-type="genus" reg="Carlosrosaea">C.</tp:taxon-name-part><tp:taxon-name-part taxon-name-part-type="species" reg="yunnanensis">yunnanensis</tp:taxon-name-part></tp:taxon-name></italic> cannot (Table <xref ref-type="table" rid="T2">2</xref>).</p></tp:treatment-sec><tp:treatment-sec><!--Section generated to contain objects referenced in tp:taxon-treatment.--><fig id="F2" position="float" orientation="portrait"><object-id xmlns:xlink="http://www.w3.org/1999/xlink" content-type="doi" xlink:type="simple">10.3897/mycokeys.119.151751.figure2</object-id><object-id xmlns:xlink="http://www.w3.org/1999/xlink" content-type="arpha" xlink:type="simple">66DBEC72-5538-54D0-9B70-46F48FA573A3</object-id><label>Figure 2.</label><caption><p><italic><tp:taxon-name><tp:taxon-name-part taxon-name-part-type="genus" reg="Carlosrosaea">Carlosrosaea</tp:taxon-name-part><tp:taxon-name-part taxon-name-part-type="species" reg="camelliae">camelliae</tp:taxon-name-part></tp:taxon-name></italic> sp. nov. (NYNU 223230<sup>T</sup>). <bold>A</bold> Culture on <abbrev xmlns:xlink="http://www.w3.org/1999/xlink" xlink:title="yeast extract–malt extract" id="ABBRID0EAXAG" xlink:type="simple">YM</abbrev> agar at 20 °C after 7 d; <bold>B.</bold> Budding cells grown in <abbrev xmlns:xlink="http://www.w3.org/1999/xlink" xlink:title="yeast extract–malt extract" id="ABBRID0EGXAG" xlink:type="simple">YM</abbrev> broth at 20 °C after 3 d. <italic><tp:taxon-name><tp:taxon-name-part taxon-name-part-type="genus" reg="Carlosrosaea">Carlosrosaea</tp:taxon-name-part><tp:taxon-name-part taxon-name-part-type="species" reg="glechomae">glechomae</tp:taxon-name-part></tp:taxon-name></italic> sp. nov. (NYNU 2311170<sup>T</sup>); <bold>C.</bold> Culture on <abbrev xmlns:xlink="http://www.w3.org/1999/xlink" xlink:title="yeast extract–malt extract" id="ABBRID0EZXAG" xlink:type="simple">YM</abbrev> agar at 20 °C after 7 d; <bold>D.</bold> Budding cells in <abbrev xmlns:xlink="http://www.w3.org/1999/xlink" xlink:title="yeast extract–malt extract" id="ABBRID0E6XAG" xlink:type="simple">YM</abbrev> broth at 20 °C after 3 d. <italic><tp:taxon-name><tp:taxon-name-part taxon-name-part-type="genus" reg="Carlosrosaea">Carlosrosaea</tp:taxon-name-part><tp:taxon-name-part taxon-name-part-type="species" reg="wuzhiensis">wuzhiensis</tp:taxon-name-part></tp:taxon-name></italic> sp. nov. (NYNU 24841<sup>T</sup>); <bold>E.</bold> Culture on <abbrev xmlns:xlink="http://www.w3.org/1999/xlink" xlink:title="yeast extract–malt extract" id="ABBRID0ESYAG" xlink:type="simple">YM</abbrev> agar at 20 °C after 7 d; <bold>F.</bold> Budding cells grown in <abbrev xmlns:xlink="http://www.w3.org/1999/xlink" xlink:title="yeast extract–malt extract" id="ABBRID0EYYAG" xlink:type="simple">YM</abbrev> broth at 20 °C after 3 d. Scale bars: 10 μm.</p></caption><graphic xmlns:xlink="http://www.w3.org/1999/xlink" xlink:href="mycokeys-119-123-g002.jpg" position="float" orientation="portrait" xlink:type="simple" id="oo_1364591.jpg"><uri content-type="original_file" xlink:type="simple">https://binary.pensoft.net/fig/1364591</uri></graphic></fig><table-wrap id="T2" position="float" orientation="portrait"><label>Table 2.</label><caption><p>Physiological and biochemical characteristics that differ between the new species and closely related species.</p></caption><table id="TID0EIZBG" rules="all"><tbody><tr><th rowspan="1" colspan="1">Characteristics</th><th rowspan="1" colspan="1">
                      <italic>
                        <tp:taxon-name><tp:taxon-name-part taxon-name-part-type="genus" reg="Carlosrosaea">C.</tp:taxon-name-part><tp:taxon-name-part taxon-name-part-type="species" reg="wuzhiensis">wuzhiensis</tp:taxon-name-part></tp:taxon-name>
                      </italic>
                    </th><th rowspan="1" colspan="1"><italic><tp:taxon-name><tp:taxon-name-part taxon-name-part-type="genus" reg="Carlosrosaea">C.</tp:taxon-name-part><tp:taxon-name-part taxon-name-part-type="species" reg="yunnanensis">yunnanensis</tp:taxon-name-part></tp:taxon-name></italic>*</th><th rowspan="1" colspan="1">
                      <italic>
                        <tp:taxon-name><tp:taxon-name-part taxon-name-part-type="genus" reg="Carlosrosaea">C.</tp:taxon-name-part><tp:taxon-name-part taxon-name-part-type="species" reg="camelliae">camelliae</tp:taxon-name-part></tp:taxon-name>
                      </italic>
                    </th><th rowspan="1" colspan="1">
                      <italic>
                        <tp:taxon-name><tp:taxon-name-part taxon-name-part-type="genus" reg="Carlosrosaea">C.</tp:taxon-name-part><tp:taxon-name-part taxon-name-part-type="species" reg="glechomae">glechomae</tp:taxon-name-part></tp:taxon-name>
                      </italic>
                    </th></tr><tr><td rowspan="1" colspan="5">Carbon assimilation</td></tr><tr><td rowspan="1" colspan="1">Inulin</td><td rowspan="1" colspan="1">–</td><td rowspan="1" colspan="1">+</td><td rowspan="1" colspan="1">–</td><td rowspan="1" colspan="1">w</td></tr><tr><td rowspan="1" colspan="1">Lactose</td><td rowspan="1" colspan="1">d/w</td><td rowspan="1" colspan="1">l/w</td><td rowspan="1" colspan="1">–</td><td rowspan="1" colspan="1">w</td></tr><tr><td rowspan="1" colspan="1">Cellobiose</td><td rowspan="1" colspan="1">+</td><td rowspan="1" colspan="1">–</td><td rowspan="1" colspan="1">w</td><td rowspan="1" colspan="1">+</td></tr><tr><td rowspan="1" colspan="1">L-Sorbose</td><td rowspan="1" colspan="1">d/w</td><td rowspan="1" colspan="1">–</td><td rowspan="1" colspan="1">+</td><td rowspan="1" colspan="1">d</td></tr><tr><td rowspan="1" colspan="1">D-Arabinose</td><td rowspan="1" colspan="1">+</td><td rowspan="1" colspan="1">–</td><td rowspan="1" colspan="1">+</td><td rowspan="1" colspan="1">+</td></tr><tr><td rowspan="1" colspan="1">Glycerol</td><td rowspan="1" colspan="1">d/w</td><td rowspan="1" colspan="1">–</td><td rowspan="1" colspan="1">d/w</td><td rowspan="1" colspan="1">–</td></tr><tr><td rowspan="1" colspan="1">Erythritol</td><td rowspan="1" colspan="1">–</td><td rowspan="1" colspan="1">w</td><td rowspan="1" colspan="1">+</td><td rowspan="1" colspan="1">–</td></tr><tr><td rowspan="1" colspan="1">Galactitol</td><td rowspan="1" colspan="1">d/w</td><td rowspan="1" colspan="1">–</td><td rowspan="1" colspan="1">+</td><td rowspan="1" colspan="1">w</td></tr><tr><td rowspan="1" colspan="1">Myo-inositol</td><td rowspan="1" colspan="1">d/w</td><td rowspan="1" colspan="1">+</td><td rowspan="1" colspan="1">–</td><td rowspan="1" colspan="1">d/w</td></tr><tr><td rowspan="1" colspan="1">Citrate</td><td rowspan="1" colspan="1">+</td><td rowspan="1" colspan="1">–</td><td rowspan="1" colspan="1">+</td><td rowspan="1" colspan="1">+</td></tr><tr><td rowspan="1" colspan="5">Nitrogen assimilation</td></tr><tr><td rowspan="1" colspan="1">Nitrate</td><td rowspan="1" colspan="1">d/w</td><td rowspan="1" colspan="1">+</td><td rowspan="1" colspan="1">–</td><td rowspan="1" colspan="1">d/w</td></tr><tr><td rowspan="1" colspan="1">L-Lysine</td><td rowspan="1" colspan="1">+</td><td rowspan="1" colspan="1">+</td><td rowspan="1" colspan="1">–</td><td rowspan="1" colspan="1">+</td></tr><tr><td rowspan="1" colspan="1">Cadaverine</td><td rowspan="1" colspan="1">–</td><td rowspan="1" colspan="1">+</td><td rowspan="1" colspan="1">–</td><td rowspan="1" colspan="1">–</td></tr><tr><td rowspan="1" colspan="5">Growth tests</td></tr><tr><td rowspan="1" colspan="1">Growth in vitamin-free medium</td><td rowspan="1" colspan="1">+</td><td rowspan="1" colspan="1">–</td><td rowspan="1" colspan="1">+</td><td rowspan="1" colspan="1">+</td></tr><tr><td rowspan="1" colspan="1">Growth at 25 °C</td><td rowspan="1" colspan="1">+</td><td rowspan="1" colspan="1">–</td><td rowspan="1" colspan="1">+</td><td rowspan="1" colspan="1">+</td></tr></tbody></table><table-wrap-foot><fn><p>Note. + positive reaction; – negative reaction; d, delayed positive; l, latently positive; w, weakly positive. All data from this study, except* which were obtained from the original description (<xref ref-type="bibr" rid="B8">Jiang et al. 2024</xref>).</p></fn></table-wrap-foot></table-wrap></tp:treatment-sec><ref-list><ref id="B8"><mixed-citation xmlns:xlink="http://www.w3.org/1999/xlink" xlink:type="simple"><person-group><name name-style="western"><surname>Jiang</surname><given-names>YL</given-names></name><name name-style="western"><surname>Bao</surname><given-names>WJ</given-names></name><name name-style="western"><surname>Liu</surname><given-names>F</given-names></name><name name-style="western"><surname>Wang</surname><given-names>GS</given-names></name><name name-style="western"><surname>Yurkov</surname><given-names>AM</given-names></name><name name-style="western"><surname>Ma</surname><given-names>Q</given-names></name><name name-style="western"><surname>Hu</surname><given-names>ZD</given-names></name><name name-style="western"><surname>Chen</surname><given-names>XH</given-names></name><name name-style="western"><surname>Zhao</surname><given-names>WN</given-names></name><name name-style="western"><surname>Li</surname><given-names>AH</given-names></name><name name-style="western"><surname>Wang</surname><given-names>QM</given-names></name></person-group> (<year>2024</year>) <article-title>Proposal of one new family, seven new genera and seventy new basidiomycetous yeast species mostly isolated from Tibet and Yunnan provinces, China.</article-title><source>Studies in Mycology</source><volume>109</volume>: <fpage>57</fpage>–<lpage>153</lpage>. <ext-link xlink:href="10.3114/sim.2024.109.02" ext-link-type="doi" xlink:type="simple">https://doi.org/10.3114/sim.2024.109.02</ext-link></mixed-citation></ref></ref-list></tp:taxon-treatment>
